# Supplementary material for: Somatic role of SYCE2: an insulator that dissociates HP1α from H3K9me3 and potentiates DNA repair
Source: Life Sci Alliance. 2018 Jun 22;1(3):e201800021. doi: 10.26508/lsa.201800021 (PMC6238414; doi:10.26508/lsa.201800021)
Supplement: Supplementary file 3 [file LSA-2018-00021_TableS3.xls]

## Sheet: Sheet1
	Table S3. The targeted sequences of siRNA.
	Name of siRNA	Sequence
	SYCE2-1	5'-AGAAGUAGAGUCCCGACUUCCCUUC-3'
	SYCE2-2-3'-UTR	5'-UUAUAGAACCAUGAAAAACAATT-3'
	HP1α-3'-UTR	5'-UUAUGUACAAAGAGAAAUGACTT-3'
